# Supplementary material for: Phlorotannin and Pigment Content of Native Canopy-Forming Sargassaceae Species Living in Intertidal Rockpools in Brittany (France): Any Relationship with Their Vertical Distribution and Phenology?
Source: Mar Drugs. 2021 Sep 4;19(9):504. doi: 10.3390/md19090504 (PMC8469379; doi:10.3390/md19090504)
Supplement: Supplementary file 1 [file marinedrugs-19-00504-s001.zip]

Archive with 1 entries (1 files):
- marinedrugs-1342469-supplementary.pdf
